# Supplementary material for: The N6-Methyladenosine Regulator ALKBH5 Mediated Stromal Cell–Macrophage Interaction via VEGF Signaling to Promote Recurrent Spontaneous Abortion: A Bioinformatic and In Vitro Study
Source: Int J Mol Sci. 2022 Dec 13;23(24):15819. doi: 10.3390/ijms232415819 (PMC9785252; doi:10.3390/ijms232415819)
Supplement: Supplementary file 1 [file ijms-23-15819-s001.zip]

Archive with 1 entries (1 files):
- ijms-2064767-supplementary.pdf
